# Supplementary material for: Metabolic changes associated with two endocrine abnormalities in dogs: elevated fructosamine and low thyroxine
Source: Metabolomics. 2022 Jul 20;18(8):58. doi: 10.1007/s11306-022-01917-4 (PMC9300525; doi:10.1007/s11306-022-01917-4)
Supplement: Supplementary file 1 — Supplementary file1 (XLSX 688 KB) [file 11306_2022_1917_MOESM1_ESM.xlsx]

## Sheet: S1 Demography
	Metabolic changes associated with two endocrine abnormalities in dogs: elevated fructosamine and low thyroxine
	Metabolomics
	Claudia Ottka1,2,3, Jenni Puurunen1, Elisabeth Müller4, Corinna Weber4, Ruth Klein4, Hannes Lohi1,2,3.
	1 PetBiomics Ltd, Helsinki, Finland
	2 Department of Veterinary Biosciences and Department of Medical and Clinical Genetics, University of Helsinki, Helsinki, Finland
	3 Folkhälsan Research Center, Helsinki, Finland
	4 LABOKLIN GmbH & Co KG, Bad Kissingen, Germany
	corresponding authors: Claudia Ottka, claudia.ottka@petbiomics.com; Hannes Lohi, hannes.lohi@petbiomics.com
	Dog demography
		N	Age (range)	N males/females	Most common breed (%)	N breeds
	Control	25	7 (1 – 15)	14/8	Mixed breed (24)	17
	High fructosamine	79	9 (1 – 16)	41/35	Mixed breed (22)	33
	Low T4	47	10 (3 – 16)	10/15	Mixed breed (32)	23
	N: number of samples
	Age (years): Median age in the respective groups presented in years
	N males/females: number of males and females in each group
	N breeds: number of breeds in the sample population
	Demographic information was partially missing in most attributes, missing information ranging from 0-20 samples per attribute

## Sheet: S2 Group definition
	Metabolic changes associated with two endocrine abnormalities in dogs: elevated fructosamine and low thyroxine
	Metabolomics
	Claudia Ottka1,2,3, Jenni Puurunen1, Elisabeth Müller4, Corinna Weber4, Ruth Klein4, Hannes Lohi1,2,3.
	1 PetBiomics Ltd, Helsinki, Finland
	2 Department of Veterinary Biosciences and Department of Medical and Clinical Genetics, University of Helsinki, Helsinki, Finland
	3 Folkhälsan Research Center, Helsinki, Finland
	4 LABOKLIN GmbH & Co KG, Bad Kissingen, Germany
	corresponding authors: Claudia Ottka, claudia.ottka@petbiomics.com; Hannes Lohi, hannes.lohi@petbiomics.com
	Results of diagnostic tests on which study group definition was based on
	Group	Diagnostic test	Mean (range)
	High fructosamine	Fructosamine	465 µmol/l (375 – 747 µmol/l)
	Low T4	Canine total T4	0.5 µg/dl (< 0.12 – 1.2 µg/dl)
	Control	Clinical chemistry and hematology	Unremarkable
	T4: Thyroxine.

## Sheet: S3 High fructosamine
	Metabolic changes associated with two endocrine abnormalities in dogs: elevated fructosamine and low thyroxine
	Metabolomics
	Claudia Ottka1,2,3, Jenni Puurunen1, Elisabeth Müller4, Corinna Weber4, Ruth Klein4, Hannes Lohi1,2,3.
	1 PetBiomics Ltd, Helsinki, Finland
	2 Department of Veterinary Biosciences and Department of Medical and Clinical Genetics, University of Helsinki, Helsinki, Finland
	3 Folkhälsan Research Center, Helsinki, Finland
	4 LABOKLIN GmbH & Co KG, Bad Kissingen, Germany
	corresponding authors: Claudia Ottka, claudia.ottka@petbiomics.com; Hannes Lohi, hannes.lohi@petbiomics.com
	Logistic regression results for high fructosamine
	The threshold for statistical significance was 0.0036. DF: degrees of freedom, CI: confidence interval, MAD: mean absolute deviation.
	Measurands with linear logit. DF = 1.
	Group	Measurand	Coefficient	Std. Error	Chi-Square	Sig.	Odds ratio	Lower CI	Upper CI	MAD	Unit
	Amino acids	Alanine	0.0104996	0.133886	0.006337	0.936551	1.01055	0.782979	1.3213	0.0687043	mmol/l
		Glutamine	-0.566327	0.180424	12.8432	0.000338704	0.567606	0.384909	0.785756	0.0800697	mmol/l
		Glycine	0.0965058	0.103178	0.994655	0.318607	1.10132	0.920692	1.39145	0.0779647	mmol/l
		Phenylalanine	0.842184	0.252811	17.4099	3.01254e-05	2.32143	1.47684	4.06081	0.0140407	mmol/l
		Tyrosine	0.235146	0.13728	3.46893	0.0625316	1.26509	0.988892	1.7077	0.0102423	mmol/l
		Isoleucine	0.641373	0.228543	13.9654	0.000186208	1.89909	1.2755	3.25003	0.0294883	mmol/l
		Leucine	0.39592	0.16798	8.24079	0.00409594	1.48575	1.10621	2.19928	0.0479744	mmol/l
		Valine	0.573237	0.203918	13.9739	0.000185367	1.774	1.24833	2.88728	0.0705114	mmol/l
		Total BCAA	0.508925	0.189909	12.2839	0.000456892	1.6635	1.19868	2.61941	0.138377	mmol/l
		Phenylalanine/Tyrosine	0.496845	0.184647	9.58903	0.00195743	1.64353	1.17421	2.45286	0.153313	ratio
	Cholesterol	Cholesterol	0.401829	0.160766	8.11563	0.00438853	1.49456	1.11905	2.12556	1.67804	mmol/l
		Esterified cholesterol	0.367463	0.157795	6.88116	0.00871091	1.44407	1.08695	2.03965	1.31499	mmol/l
		Free cholesterol	0.603833	0.204813	12.1397	0.0004936	1.82912	1.2678	2.8748	0.461977	mmol/l
		HDL cholesterol	0.146234	0.142782	1.12414	0.289028	1.15747	0.887557	1.55528	1.03634	mmol/l
		LDL cholesterol	0.578697	0.200802	13.306	0.000264565	1.78371	1.25742	2.84304	0.763838	mmol/l
	Albumin	Albumin	-0.176201	0.133658	1.8076	0.178796	0.83845	0.643208	1.08398	2.00037	g/l
	Fatty acids	Polyunsaturated fatty acids %	-0.0313791	0.113362	0.0805652	0.776533	0.969108	0.764907	1.19313	0.0137033	ratio
		Omega-3 fatty acids %	0.127446	0.132765	1.0017	0.3169	1.13592	0.892186	1.50686	0.0121457	ratio
		Omega-6 fatty acids %	-0.133963	0.124568	1.27162	0.259463	0.874622	0.667522	1.09338	0.0137525	ratio
		Arachidonic acid %	-0.512176	0.181493	9.81477	0.00173116	0.59919	0.40805	0.834963	0.0174294	ratio
		Docosahexaenoic acid	0.269538	0.140825	4.52426	0.0334176	1.30936	1.01882	1.79017	0.107002	mmol/l
		Docosahexaenoic acid %	0.0716235	0.109948	0.471554	0.492273	1.07425	0.887336	1.37574	0.00501006	ratio
		Linoleic acid %	-0.0745335	0.138602	0.304216	0.581251	0.928176	0.695703	1.19824	0.0126786	ratio
		Oleic acid %	0.0621755	0.133308	0.229408	0.631963	1.06415	0.833433	1.40586	0.0122472	ratio
		Omega-6/Omega-3 fatty acids	0.0123729	0.0516917	0.073991	0.785612	1.01245	0.935847	1.17082	3.00723	ratio
	Triglycerides	Triglycerides	0.541323	0.198632	15.3374	8.99186e-05	1.71828	1.23219	2.83346	0.270805	mmol/l
		HDL triglycerides	0.503651	0.190387	9.62231	0.00192228	1.65475	1.17483	2.52582	0.0264475	mmol/l
		VLDL triglycerides	0.466534	0.179865	13.6717	0.000217713	1.59446	1.18364	2.5355	0.236549	mmol/l
	Glucose metabolism	Citrate	0.0733501	0.124324	0.357489	0.549904	1.07611	0.844823	1.3728	0.0147855	mmol/l
		Lactate	0.615169	0.228355	12.5289	0.000400697	1.84997	1.24465	3.17168	1.00567	mmol/l
		Pyruvate	0.0325119	0.0434973	0.861434	0.353338	1.03305	0.977318	1.35894	0.0141246	mmol/l
	Inflammation	Glycoprotein acetyls	1.14287	0.312454	23.6662	1.1458e-06	3.13576	1.80709	6.3514	0.286356	mmol/l
	HDL praticles	HDL diameter	0.518951	0.208055	7.62995	0.00574068	1.68026	1.14527	2.61781	0.193035	nm
		HDL lipids	0.20038	0.1552	1.80572	0.179023	1.22187	0.915366	1.68437	1.95255	mmol/l
	LDL particles	LDL diameter	0.390427	0.166974	6.45603	0.0110577	1.47761	1.08799	2.10296	0.20261	nm
		LDL lipids	0.62959	0.215059	13.968	0.000185945	1.87684	1.29101	3.09401	1.20813	mmol/l
		LDL particles	0.592623	0.203149	13.5658	0.00023035	1.80873	1.26912	2.89441	0.000422441	mmol/l
	VLDL particles	VLDL diameter	-0.032344	0.168435	0.037833	0.845779	0.968173	0.693672	1.34013	1.9146	nm
		VLDL lipids	0.617664	0.241833	15.4872	8.30639e-05	1.85459	1.23838	3.42353	0.480981	mmol/l
	HDL subclasses	S-HDL particles	-0.175371	0.161258	1.24641	0.264239	0.839146	0.605765	1.13881	0.00280322	mmol/l
		S-HDL cholesterol	-0.223537	0.166561	1.93338	0.164389	0.799685	0.56871	1.09294	0.134327	mmol/l
		S-HDL esterified cholesterol	-0.290086	0.164861	3.46387	0.0627235	0.748199	0.530232	1.01475	0.104131	mmol/l
		S-HDL triglycerides	0.436869	0.181058	7.21028	0.00724872	1.54785	1.10538	2.29098	0.0113467	mmol/l
		L-HDL particles	-0.139298	0.157717	0.820413	0.365059	0.869969	0.630953	1.17061	0.00415098	mmol/l
		L-HDL cholesterol	-0.117505	0.135142	0.792675	0.373293	0.889136	0.674778	1.14587	0.465578	mmol/l
		L-HDL esterified cholesterol	-0.146836	0.141329	1.12644	0.288536	0.863436	0.650797	1.1311	0.390008	mmol/l
		L-HDL triglycerides	0.385131	0.166507	6.75336	0.00935714	1.46981	1.08535	2.12432	0.00772452	mmol/l
		XL-HDL particles	0.382847	0.180586	5.21603	0.0223795	1.46645	1.05266	2.14766	0.00185986	mmol/l
		XL-HDL lipids	0.424935	0.18166	6.60975	0.0101422	1.52949	1.09898	2.25674	1.39767	mmol/l
		XL-HDL cholesterol	0.417742	0.18467	6.16224	0.0130506	1.51853	1.08551	2.25661	0.797412	mmol/l
		XL-HDL esterified cholesterol	0.397901	0.180874	5.77501	0.0162556	1.4887	1.07104	2.1923	0.604943	mmol/l
		XL-HDL free cholesterol	0.491473	0.200677	7.4477	0.00635176	1.63472	1.13684	2.52223	0.196124	mmol/l
		XL-HDL phospholipids	0.424481	0.179486	6.71271	0.00957279	1.5288	1.10185	2.24141	0.616025	mmol/l
		XL-HDL triglycerides	0.796576	0.261809	18.6885	1.5391e-05	2.21793	1.41274	4.13461	0.00700965	mmol/l
	LDL subclasses	S-LDL particles	0.538118	0.191355	11.4013	0.00073391	1.71278	1.22005	2.63675	0.000310323	mmol/l
		S-LDL lipids	0.509544	0.182367	11.15	0.000840308	1.66453	1.20423	2.50898	0.772221	mmol/l
		S-LDL cholesterol	0.510181	0.18417	10.8652	0.00097987	1.66559	1.20063	2.51889	0.506314	mmol/l
		S-LDL esterified cholesterol	0.551327	0.195479	11.4018	0.000733731	1.73556	1.22676	2.69406	0.384405	mmol/l
		S-LDL free cholesterol	0.49565	0.18374	10.1895	0.00141244	1.64157	1.18401	2.47991	0.138938	mmol/l
		S-LDL phospholipids	0.48567	0.177667	10.4703	0.00121306	1.62526	1.18459	2.42025	0.274118	mmol/l
		L-LDL free cholesterol	0.658987	0.227225	16.0304	6.23332e-05	1.93283	1.30337	3.30437	0.0597227	mmol/l
	VLDL subclasses	S-VLDL triglycerides	0.809017	0.267853	19.7417	8.86455e-06	2.2457	1.41291	4.22725	0.0543854	mmol/l
		L-VLDL particles	0.494792	0.201417	12.3797	0.00043403	1.64016	1.17121	2.72727	6.62957e-06	mmol/l
		L-VLDL lipids	0.541522	0.215473	13.7871	0.000204735	1.71862	1.20229	2.98824	0.237355	mmol/l
		L-VLDL cholesterol	0.582646	0.223226	14.696	0.000126311	1.79077	1.21127	3.02705	0.0504363	mmol/l
		L-VLDL free cholesterol	0.549958	0.219879	13.8272	0.000200411	1.73318	1.19928	3.01279	0.0304359	mmol/l
		L-VLDL phospholipids	0.502952	0.202087	14.0059	0.000182233	1.65359	1.1791	2.75216	0.0382678	mmol/l
		L-VLDL triglycerides	0.437626	0.176112	12.7704	0.00035215	1.54903	1.15915	2.45352	0.112798	mmol/l
		XL-VLDL free cholesterol	0.360702	0.157898	8.88488	0.00287542	1.43434	1.09362	2.10893	0.014925	mmol/l
		XL-VLDL triglycerides	0.316057	0.138448	9.36887	0.00220701	1.37171	1.08899	1.9575	0.0617512	mmol/l
	Measurands with non-linear logit. DF = 1.
	Amino acids	Histidine	-0.227158	0.202574	1.29245	0.255597	0.796795	0.516463	1.17658	0.0127362	mmol/l
		SQ Histidine	0.223033	0.112112	6.8266	0.008981	1.24986	1.03967	1.71942
		Alanine/BCAA	-0.533893	0.251317	5.33893	0.0208542	0.586318	0.324524	0.925453	0.261662	ratio
		SQ Alanine/BCAA	0.331264	0.175145	5.75681	0.0164249	1.39273	1.02284	2.11604
		Alanine/Valine	-0.564642	0.211234	6.96436	0.00831493	0.568564	0.35801	0.841194	0.533978	ratio
		SQ Alanine/Valine	0.119268	0.0778734	5.18954	0.0227232	1.12667	1.01458	1.86292
		BCAA/Tyrosine	-0.294981	0.285169	1.13786	0.286106	0.744546	0.412459	1.27176	1.74572	ratio
		SQ BCAA/Tyrosine	0.477905	0.229236	3.89615	0.0483969	1.61269	1.01101	2.7766
		Glycine/BCAA	-0.421406	0.196864	6.22041	0.0126286	0.656123	0.412472	0.923504	0.163239	ratio
		SQ Glycine/BCAA	0.120388	0.0565769	6.39222	0.0114622	1.12793	1.02385	1.29443
		Glycine/Valine	-0.508216	0.217972	7.87049	0.0050248	0.601568	0.357494	0.875916	0.337898	ratio
		SQ Glycine/Valine	0.143872	0.0640699	7.20816	0.00725729	1.15474	1.03436	1.34822
	Cholesterol	VLDL cholesterol	0.812245	0.273754	18.3446	1.84338e-05	2.25296	1.39255	4.25901	0.125685	mmol/l
		SQ VLDL cholesterol	-0.0223429	0.00783924	7.712	0.00548551	0.977905	0.96052	0.991423
	Creatinine	Creatinine	-0.0639091	0.108848	0.358247	0.549481	0.93809	0.761289	1.16091	0.00920764	mmol/l
		SQ Creatinine	0.00297396	0.00550691	0.410991	0.521467	1.00298	0.994095	1.50817
	Fatty acids	Total fatty acids	1.16432	0.449634	11.4663	0.000708712	3.20373	1.48724	9.89817	3.96521	mmol/l
		SQ Total fatty acids	0.675955	0.30171	6.15049	0.0131376	1.96591	1.14739	4.05647
		Polyunsaturated fatty acids	0.579058	0.222344	3.31035	0.0688447	1.78436	0.974926	2.83919	2.1569	mmol/l
		SQ Polyunsaturated fatty acids	-0.0379941	0.0657618	0	1	0.962719	0.87586	5.3698
		Saturated fatty acids	0.572059	0.191825	7.73904	0.00540396	1.77191	1.22045	2.64318	1.36696	mmol/l
		SQ Saturated fatty acids	-0.0445978	0.0396655	0.00225902	0.962091	0.956382	0.901099	7.69303
		Saturated fatty acids %	-0.106017	0.269012	0.1514	0.697201	0.89941	0.475894	1.5225	0.00886617	ratio
		SQ Saturated fatty acids %	0.490498	0.180241	15.4447	8.49532e-05	1.63313	1.20805	2.72335
		Arachidonic acid	0.266	0.229263	1.41382	0.234423	1.30473	0.84291	2.13567	0.741842	mmol/l
		SQ Arachidonic acid	0.368415	0.173588	4.93598	0.0263031	1.44544	1.03714	2.14957
		Docosapentaenoic acid	0.489853	0.384699	1.78492	0.181546	1.63208	0.823188	4.35163	0.0763454	mmol/l
		SQ Docosapentaenoic acid	0.754418	0.302934	14.0654	0.000176564	2.12637	1.28237	5.07439
		Docosapentaenoic acid %	-0.0329474	0.231584	0.0194729	0.889019	0.967589	0.582661	1.52329	0.00296964	ratio
		SQ Docosapentaenoic acid %	0.373021	0.184745	6.29398	0.0121148	1.45212	1.05715	2.33607
		Linoleic acid	1.24649	0.494533	10.6588	0.00109549	3.47812	1.49588	12.2304	1.17741	mmol/l
		SQ Linoleic acid	0.766543	0.322567	8.724	0.00314048	2.15231	1.22909	4.872
		Oleic acid	0.3913	0.157461	7.32928	0.00678402	1.4789	1.10837	2.06453	0.503923	mmol/l
		SQ Oleic acid	-0.0193961	0.0114181	1.80088	0.179606	0.980791	0.961306	3.6703
		Omega-3 fatty acids	0.427296	0.287837	2.47789	0.115457	1.53311	0.905927	3.08283	0.345003	mmol/l
		SQ Omega-3 fatty acids	0.493176	0.235923	4.97204	0.0257602	1.63751	1.07561	2.99071
		Omega-6 fatty acids	1.05944	0.417519	10.2184	0.00139046	2.88476	1.40293	8.15682	2.01193	mmol/l
		SQ Omega-6 fatty acids	0.626541	0.290129	5.73593	0.0166213	1.87113	1.10829	3.7443
		Palmitic acid	0.624139	0.197383	7.98554	0.00471525	1.86664	1.29944	2.83781	0.667287	mmol/l
		SQ Palmitic acid	-0.0447496	0.0220282	1.3479	0.245646	0.956237	0.920784	13.5327
		Palmitic acid %	-0.194541	0.240312	0.683265	0.408465	0.823212	0.491844	1.29632	0.00768391	ratio
		SQ Palmitic acid %	0.355072	0.151784	7.46581	0.00628816	1.42628	1.09029	2.06404
		Stearic acid	1.19193	0.435738	12.8858	0.000331086	3.29343	1.54714	9.56191	0.756281	mmol/l
		SQ Stearic acid	0.563593	0.277278	4.57859	0.0323739	1.75697	1.05467	3.34992
		Stearic acid %	-0.158582	0.182479	0.685881	0.407569	0.853353	0.582501	1.26622	0.00524184	ratio
		SQ Stearic acid %	0.151034	0.0833246	5.21154	0.0224374	1.16304	1.01656	1.47749
	Triglycerides	LDL triglycerides	0.472863	0.298769	2.85131	0.0912997	1.60458	0.932882	3.28326	0.0650559	mmol/l
		SQ LDL triglycerides	0.518829	0.223647	10.6979	0.0010726	1.68006	1.14666	3.05957
	Glucose metabolism	Glucose	-0.111329	0.390686	4.77105	0.0289422	0.894644	0.429539	4.63441	1.4477	mmol/l
		SQ Glucose	0.543625	0.284655	6.27508	0.0122448	1.72224	1.09494	9.38281
		Acetate	0.44659	0.190234	8.41007	0.00373149	1.56297	1.12308	2.4395	0.0105305	mmol/l
		SQ Acetate	-0.00294304	0.00126055	8.32242	0.00391587	0.997061	0.994128	0.999243
	HDL particles	HDL particles	-0.117113	0.183188	0.415224	0.51933	0.889485	0.602136	1.27074	0.00715197	mmol/l
		SQ HDL particles	0.164085	0.0996924	3.58035	0.0584669	1.17831	0.995003	1.50894
	VLDL particles	VLDL particles	0.90003	0.286199	20.3382	6.48909e-06	2.45968	1.48514	4.75757	1.88055e-05	mmol/l
		SQ VLDL particles	-0.0284245	0.00947314	7.54463	0.00601893	0.971976	0.951389	0.988277
	HDL subclasses	S-HDL lipids	-0.106436	0.219395	0.230038	0.631496	0.899033	0.569356	1.39767	0.298673	mmol/l
		SQ S-HDL lipids	0.281728	0.162674	4.09599	0.042985	1.32542	1.00627	2.01727
		S-HDL free cholesterol	-0.0190949	0.195827	0.00945221	0.92255	0.981086	0.645482	1.43785	0.0253985	mmol/l
		SQ S-HDL free cholesterol	0.21918	0.114039	5.18624	0.0227664	1.24506	1.02365	1.65825
		S-HDL phospholipids	-0.103769	0.233566	0.196796	0.657319	0.901433	0.545916	1.42458	0.156322	mmol/l
		SQ S-HDL phospholipids	0.403087	0.186238	6.76748	0.00928339	1.49644	1.07383	2.37711
		L-HDL lipids	-0.0459926	0.19467	0.0559466	0.813021	0.955049	0.635397	1.40521	0.845506	mmol/l
		SQ L-HDL lipids	0.255148	0.11927	5.71464	0.016824	1.29065	1.04044	1.71008
		L-HDL free cholesterol	0.0803043	0.204709	0.152356	0.696294	1.08362	0.718165	1.67269	0.080609	mmol/l
		SQ L-HDL free cholesterol	0.239168	0.122541	5.33756	0.0208706	1.27019	1.03046	1.73129
		L-HDL phospholipids	-0.025908	0.257379	0.00993819	0.92059	0.974425	0.568183	1.63052	0.442977	mmol/l
		SQ L-HDL phospholipids	0.567162	0.221181	11.0543	0.000884803	1.76326	1.19514	3.0363
	LDL subclasses	S-LDL triglycerides	1.3766	0.527751	12.8636	0.000335044	3.96139	1.61769	16.7105	0.0156003	mmol/l
		SQ S-LDL triglycerides	0.778449	0.316076	15.2403	9.46637e-05	2.17809	1.30035	5.55688
		L-LDL particles	0.766118	0.242532	17.9675	2.24705e-05	2.1514	1.4121	3.78485	0.000120088	mmol/l
		SQ L-LDL particles	-0.026393	0.00895258	6.45752	0.0110484	0.973952	0.95454	0.98918
		L-LDL lipids	0.805479	0.253502	18.5014	1.69777e-05	2.23777	1.4385	4.02663	0.389457	mmol/l
		SQ L-LDL lipids	-0.0270293	0.00904641	6.72148	0.00952585	0.973333	0.95373	0.988752
		L-LDL cholesterol	0.618461	0.202388	16.7706	4.21829e-05	1.85607	1.30683	2.98021	0.225169	mmol/l
		SQ L-LDL cholesterol	-0.0167123	0.00582654	6.62139	0.0100761	0.983427	0.970527	0.993389
		L-LDL esterified cholesterol	0.658807	0.215479	17.2014	3.36185e-05	1.93249	1.33075	3.20428	0.173639	mmol/l
		SQ L-LDL esterified cholesterol	-0.0181789	0.00630216	6.85388	0.00884487	0.981985	0.967975	0.992732
		L-LDL phospholipids	0.808507	0.25974	17.5365	2.81841e-05	2.24455	1.42806	4.10326	0.119924	mmol/l
		SQ L-LDL phospholipids	-0.0279015	0.00952434	6.74103	0.00942202	0.972484	0.951829	0.988694
		L-LDL triglycerides	0.225183	0.250412	0.802623	0.37031	1.25255	0.770752	2.20281	0.0506437	mmol/l
		SQ L-LDL triglycerides	0.399537	0.198083	6.59859	0.0102059	1.49113	1.06405	2.55735
	VLDL subclasses	S-VLDL particles	1.16781	0.341647	25.4502	4.53942e-07	3.21494	1.76079	7.02992	1.30471e-05	mmol/l
		SQ S-VLDL particles	-0.0344522	0.0103943	8.89873	0.00285369	0.966135	0.943647	0.983885
		S-VLDL lipids	1.05233	0.325671	22.0335	2.67931e-06	2.86433	1.61505	6.07722	0.133248	mmol/l
		SQ S-VLDL lipids	-0.0351655	0.0113518	7.90851	0.00492027	0.965446	0.940872	0.984813
		S-VLDL cholesterol	1.10385	0.337445	21.4735	3.58746e-06	3.01577	1.64886	6.43081	0.0553835	mmol/l
		SQ S-VLDL cholesterol	-0.0242614	0.00755961	10.0417	0.00153039	0.976031	0.959703	0.989256
		S-VLDL esterified cholesterol	0.444536	0.184053	11.8818	0.000566854	1.55977	1.13368	2.41349	0.0266175	mmol/l
		SQ S-VLDL esterified cholesterol	-0.00636494	0.00270246	7.67559	0.00559728	0.993655	0.98737	0.998327
		S-VLDL free cholesterol	0.980804	0.303324	22.1562	2.51343e-06	2.6666	1.55463	5.30997	0.0165568	mmol/l
		SQ S-VLDL free cholesterol	-0.0244188	0.00776698	8.90624	0.00284197	0.975877	0.95898	0.989374
		S-VLDL phospholipids	1.02122	0.313589	22.6941	1.89948e-06	2.77659	1.59363	5.68219	0.0287676	mmol/l
		SQ S-VLDL phospholipids	-0.0281368	0.00891712	8.59579	0.00336941	0.972255	0.952879	0.987636
		L-VLDL esterified cholesterol	0.7923	0.262172	17.0409	3.65826e-05	2.20847	1.37801	3.98164	0.0245246	mmol/l
		SQ L-VLDL esterified cholesterol	-0.0192372	0.00657807	8.32565	0.00390892	0.980947	0.966727	0.992548
		XL-VLDL particles	0.467547	0.178714	12.1346	0.000494946	1.59607	1.18306	2.49348	6.48206e-07	mmol/l
		SQ XL-VLDL particles	-0.0119254	0.00493957	5.84171	0.0156506	0.988145	0.976584	0.996466
		XL-VLDL lipids	0.430613	0.161923	13.0544	0.000302569	1.5382	1.17552	2.32125	0.0975133	mmol/l
		SQ XL-VLDL lipids	-0.0095805	0.0038853	6.17567	0.0129519	0.990465	0.981147	0.996949
		XL-VLDL cholesterol	0.503908	0.187699	13.0232	0.000307659	1.65518	1.20793	2.64136	0.025764	mmol/l
		SQ XL-VLDL cholesterol	-0.0137243	0.00555097	5.80439	0.0159862	0.986369	0.973453	0.995731
		XL-VLDL esterified cholesterol	0.698928	0.238109	14.6823	0.000127239	2.01159	1.33998	3.61337	0.00860427	mmol/l
		SQ XL-VLDL esterified cholesterol	-0.0209142	0.0075984	6.67404	0.00978272	0.979303	0.961775	0.992243
		XL-VLDL phospholipids	0.494753	0.197012	9.91608	0.00163841	1.64009	1.16353	2.59568	0.0250008	mmol/l
		SQ XL-VLDL phospholipids	-0.0132721	0.00563631	5.99869	0.0143165	0.986816	0.974383	0.996592

## Sheet: S4 Low thyroxine
	Metabolic changes associated with two endocrine abnormalities in dogs: elevated fructosamine and low thyroxine
	Metabolomics
	Claudia Ottka1,2,3, Jenni Puurunen1, Elisabeth Müller4, Corinna Weber4, Ruth Klein4, Hannes Lohi1,2,3.
	1 PetBiomics Ltd, Helsinki, Finland
	2 Department of Veterinary Biosciences and Department of Medical and Clinical Genetics, University of Helsinki, Helsinki, Finland
	3 Folkhälsan Research Center, Helsinki, Finland
	4 LABOKLIN GmbH & Co KG, Bad Kissingen, Germany
	corresponding authors: Claudia Ottka, claudia.ottka@petbiomics.com; Hannes Lohi, hannes.lohi@petbiomics.com
	Logistic regression results for low thyroxine
	The threshold for statistical significance was 0.0036. DF: degrees of freedom, CI: confidence interval, MAD: mean absolute deviation.
	Measurands with linear logit. DF = 1.
	Group	Measurand	Coefficient	Std. Error	Chi-Square	Sig.	Odds ratio	Lower CI	Upper CI	MAD	Unit
	Amino acids	Alanine	-0.104593	0.116825	0.899262	0.34298	0.900691	0.715041	1.12146	0.055008	mmol/l
		Glutamine	-0.336329	0.168174	4.78621	0.0286885	0.714388	0.500023	0.967373	0.0655197	mmol/l
		Histidine	-0.258406	0.178472	2.37949	0.122938	0.772282	0.53536	1.07145	0.0127205	mmol/l
		Phenylalanine	0.326847	0.15856	5.59758	0.0179853	1.38659	1.04843	1.97256	0.0085533	mmol/l
		Tyrosine	0.144071	0.12062	1.69728	0.192643	1.15497	0.94013	1.51761	0.00698401	mmol/l
		Isoleucine	0.0961318	0.116618	0.817063	0.36604	1.1009	0.905729	1.44384	0.0153632	mmol/l
		Leucine	0.0363549	0.0957928	0.188835	0.663888	1.03702	0.88964	1.31375	0.0246817	mmol/l
		Valine	0.0655057	0.113502	0.437584	0.508291	1.0677	0.895425	1.43762	0.0420651	mmol/l
		Total BCAA	0.0546914	0.0981174	0.404589	0.524729	1.05621	0.905729	1.35936	0.0723411	mmol/l
		Alanine/BCAA	-0.126153	0.12453	1.11618	0.290741	0.88148	0.688773	1.11482	0.145878	ratio
		Alanine/Valine	-0.156167	0.129866	1.56668	0.210689	0.855416	0.660478	1.09232	0.305257	ratio
		BCAA/Tyrosine	-0.00515531	0.0778356	0.006801	0.934274	0.994858	0.875743	1.18019	0.936418	ratio
		Phenylalanine/Tyrosine	0.213886	0.14763	2.47108	0.115958	1.23848	0.951803	1.70219	0.133084	ratio
	Cholesterol	Cholesterol	0.0402473	0.112908	0.140962	0.707326	1.04107	0.848288	1.31538	1.25906	mmol/l
		Esterified cholesterol	0.0131745	0.107387	0.0165136	0.897749	1.01326	0.831759	1.26037	0.948267	mmol/l
		Free cholesterol	0.154863	0.135631	1.55003	0.213132	1.1675	0.921132	1.57636	0.308302	mmol/l
		HDL cholesterol	-0.275805	0.149795	3.86862	0.049197	0.758961	0.557307	0.999056	0.787	mmol/l
		LDL cholesterol	0.264895	0.168705	3.80692	0.0510413	1.30329	0.99916	2.05231	0.611859	mmol/l
	Albumin	Albumin	-0.521023	0.189804	10.224	0.00138626	0.593913	0.392249	0.831334	1.9094	g/l
	Fatty acids	Total fatty acids	0.12506	0.102851	1.8872	0.169518	1.13322	0.954002	1.44707	2.01748	mmol/l
		Polyunsaturated fatty acids	0.0809957	0.0909121	0.995442	0.318416	1.08437	0.932622	1.34668	1.0342	mmol/l
		Saturated fatty acids	0.197117	0.1396	2.49447	0.114247	1.21789	0.958038	1.67564	0.895736	mmol/l
		Omega-3 fatty acids	0.116777	0.129926	1.08436	0.297724	1.12387	0.916583	1.58958	0.261345	mmol/l
		Omega-3 fatty acids %	0.0603764	0.161498	0.148343	0.700124	1.06224	0.784001	1.468	0.0121587	ratio
		Omega-6 fatty acids	0.0890746	0.103366	0.893216	0.344607	1.09316	0.916128	1.38184	1.03967	mmol/l
		Omega-6 fatty acids %	-0.438913	0.19278	6.58645	0.0102758	0.644737	0.424222	0.909272	0.0132863	ratio
		Arachidonic acid %	-0.60819	0.22162	9.46402	0.00209541	0.544335	0.34023	0.812333	0.0193211	ratio
		Docosahexaenoic acid	0.0538453	0.112854	0.266336	0.6058	1.05532	0.868051	1.35245	0.0933605	mmol/l
		Linoleic acid	0.120468	0.10841	1.57701	0.209192	1.12802	0.942411	1.46421	0.651187	mmol/l
		Linoleic acid %	-0.0730122	0.195923	0.145064	0.703298	0.92959	0.633125	1.35473	0.0105286	ratio
		Oleic acid	0.197156	0.117424	3.84443	0.0499115	1.21793	1.00006	1.61257	0.31941	mmol/l
		Oleic acid %	0.238976	0.139501	3.39488	0.0653989	1.26995	0.985607	1.70192	0.0097028	ratio
		Palmitic acid	0.240178	0.137511	4.20777	0.0402392	1.27148	1.00915	1.76782	0.390563	mmol/l
		Stearic acid	0.12907	0.127056	1.19428	0.274468	1.13777	0.908259	1.49724	0.446433	mmol/l
		Stearic acid %	-0.281555	0.166678	3.32254	0.0683362	0.75461	0.530125	1.02005	0.00562851	ratio
		Omega-6/Omega-3 fatty acids	0.0126758	0.141625	0.00886149	0.925002	1.01276	0.781293	1.35196	3.56364	ratio
	Triglycerides	Triglycerides	0.575338	0.215977	10.6993	0.00107177	1.77773	1.19666	2.86349	0.199397	mmol/l
		HDL triglycerides	0.355307	0.174595	5.20358	0.0225405	1.42662	1.04288	2.08979	0.02038	mmol/l
		LDL triglycerides	0.315015	0.182532	3.68818	0.0547994	1.37028	0.994386	2.05381	0.0473123	mmol/l
		VLDL triglycerides	0.522688	0.208616	9.48696	0.00206937	1.68656	1.149	2.68605	0.174792	mmol/l
	Glucose metabolism	Citrate	0.0776065	0.124988	0.412971	0.520465	1.0807	0.849515	1.3765	0.0100346	mmol/l
		Lactate	0.448979	0.188573	10.4956	0.00119661	1.56671	1.13918	2.47225	0.748211	mmol/l
		Pyruvate	0.20187	0.156109	1.91683	0.166207	1.22369	0.924804	1.70761	0.0173337	mmol/l
		Acetate	0.126866	0.105502	1.95124	0.162453	1.13527	0.968905	1.52495	0.00723785	mmol/l
	Inlammation	Glycoprotein acetyls	0.596882	0.216912	12.5072	0.00040539	1.81645	1.25357	3.03247	0.195565	mmol/l
	HDL particles	HDL diameter	0.436251	0.203587	5.92174	0.0149552	1.5469	1.07835	2.42436	0.152623	nm
		HDL lipids	-0.24307	0.157195	2.63934	0.104247	0.784217	0.570139	1.05051	1.4946	mmol/l
		HDL particles	-0.572706	0.196332	11.6075	0.000656852	0.563997	0.367272	0.798584	0.00588941	mmol/l
	LDL particles	LDL lipids	0.271733	0.169808	4.00288	0.0454225	1.31224	1.00383	2.06792	0.900784	mmol/l
		LDL particles	0.242022	0.154104	3.74002	0.0531239	1.27382	0.997632	1.9197	0.000309365	mmol/l
	VLDL particles	VLDL diameter	-0.212287	0.20456	1.15019	0.283509	0.808732	0.537114	1.18969	1.93358	nm
	HDL subclasses	S-HDL particles	-0.687017	0.222141	13.0946	0.00029614	0.503075	0.310347	0.746959	0.00254893	mmol/l
		S-HDL lipids	-0.641155	0.218041	11.2922	0.000778354	0.526684	0.329644	0.778641	0.260657	mmol/l
		S-HDL cholesterol	-0.715258	0.220273	14.7891	0.000120231	0.489066	0.302583	0.723377	0.117523	mmol/l
		S-HDL esterified cholesterol	-0.728762	0.215017	16.3897	5.15653e-05	0.482506	0.301881	0.706941	0.0951058	mmol/l
		S-HDL phospholipids	-0.573676	0.21199	9.14441	0.00249479	0.56345	0.359137	0.826714	0.141863	mmol/l
		S-HDL triglycerides	0.303202	0.177332	3.59961	0.0577931	1.35419	0.991026	2.00437	0.0117633	mmol/l
		L-HDL particles	-0.714796	0.227258	14.0493	0.00017808	0.489292	0.296812	0.730869	0.00361241	mmol/l
		L-HDL lipids	-0.553478	0.192146	10.8994	0.000961972	0.574947	0.379785	0.810265	0.704685	mmol/l
		L-HDL cholesterol	-0.579468	0.185288	14.4935	0.000140642	0.560196	0.370621	0.774955	0.359239	mmol/l
		L-HDL esterified cholesterol	-0.687927	0.212572	15.8219	6.95907e-05	0.502617	0.312944	0.729611	0.35367	mmol/l
		L-HDL free cholesterol	-0.333678	0.165561	4.70798	0.0300229	0.716285	0.507506	0.969464	0.0586032	mmol/l
		L-HDL triglycerides	0.190636	0.150015	1.95598	0.161944	1.21002	0.937416	1.70594	0.00614102	mmol/l
		XL-HDL particles	0.0324215	0.16343	0.0417888	0.838023	1.03295	0.759137	1.43107	0.00140561	mmol/l
		XL-HDL lipids	0.0767939	0.14935	0.284557	0.59373	1.07982	0.818059	1.46202	0.978381	mmol/l
		XL-HDL cholesterol	0.0725769	0.156382	0.23132	0.630547	1.07528	0.803625	1.4757	0.567158	mmol/l
		XL-HDL esterified cholesterol	0.0479975	0.14713	0.113711	0.735958	1.04917	0.796588	1.41025	0.413059	mmol/l
		XL-HDL free cholesterol	0.152666	0.167665	0.912142	0.339547	1.16494	0.856784	1.64859	0.137205	mmol/l
		XL-HDL phospholipids	0.0821693	0.154962	0.302802	0.582131	1.08564	0.814002	1.4869	0.454537	mmol/l
		XL-HDL triglycerides	0.47808	0.204709	8.40451	0.00374291	1.61298	1.11873	2.57036	0.00475297	mmol/l
	LDL subclasses	S-LDL particles	0.19227	0.139888	2.51481	0.112781	1.212	0.962176	1.70911	0.000227585	mmol/l
		S-LDL lipids	0.191087	0.137052	2.58536	0.107856	1.21056	0.964886	1.69257	0.572318	mmol/l
		S-LDL cholesterol	0.193817	0.138624	2.58593	0.107817	1.21387	0.964301	1.70021	0.371228	mmol/l
		S-LDL esterified cholesterol	0.203051	0.142887	2.70844	0.0998183	1.22514	0.967759	1.7411	0.274775	mmol/l
		S-LDL free cholesterol	0.187075	0.14066	2.24437	0.134101	1.20572	0.950124	1.67579	0.106564	mmol/l
		S-LDL phospholipids	0.195925	0.144204	2.44909	0.117593	1.21644	0.958564	1.7322	0.216181	mmol/l
		L-LDL esterified cholesterol	0.418229	0.210881	5.91518	0.015011	1.51927	1.04008	2.44787	0.145963	mmol/l
		L-LDL triglycerides	0.319176	0.18058	3.87957	0.0488771	1.37599	1.00136	2.05144	0.0359506	mmol/l
	VLDL subclasses	S-VLDL esterified cholesterol	0.210885	0.147873	2.73052	0.098447	1.23477	0.992609	1.78758	0.0202876	mmol/l
		S-VLDL triglycerides	0.640007	0.228604	12.3728	0.000435625	1.89649	1.25743	3.15306	0.03629	mmol/l
		L-VLDL particles	0.224883	0.150088	3.4643	0.0627069	1.25218	0.993205	1.89227	4.84703e-06	mmol/l
		L-VLDL lipids	0.395404	0.189519	6.70324	0.0096238	1.48498	1.05746	2.30098	0.151926	mmol/l
		L-VLDL cholesterol	0.321672	0.176335	5.38482	0.0203127	1.37943	1.02144	2.11719	0.0309093	mmol/l
		L-VLDL free cholesterol	0.26802	0.154265	4.71384	0.0299208	1.30737	1.015	1.9232	0.0208184	mmol/l
		L-VLDL phospholipids	0.309522	0.165434	5.50641	0.0189469	1.36277	1.02908	2.03555	0.0283308	mmol/l
		L-VLDL triglycerides	0.29024	0.173468	4.22054	0.0399374	1.33675	1.00745	2.03732	0.0944847	mmol/l
		XL-VLDL particles	0.379081	0.187219	5.61847	0.0177721	1.46094	1.04445	2.23981	5.6083e-07	mmol/l
		XL-VLDL cholesterol	0.396056	0.192384	5.97776	0.0144874	1.48595	1.05416	2.31464	0.022327	mmol/l
		XL-VLDL free cholesterol	0.222608	0.146776	2.80535	0.0939502	1.24933	0.980798	1.78817	0.0108692	mmol/l
		XL-VLDL phospholipids	0.216045	0.122007	4.24974	0.0392564	1.24116	1.00544	1.67624	0.00952452	mmol/l
		XL-VLDL triglycerides	0.306164	0.178759	4.20408	0.0403268	1.3582	1.00816	2.11624	0.0539385	mmol/l
	Measurands with non-linear logit. DF = 1.
	Amino acids	Glycine	0.307949	0.244993	1.76402	0.184124	1.36063	0.870466	2.28997	0.0968877	mmol/l
		SQ Glycine	0.230964	0.133062	3.96309	0.0465082	1.25981	1.00325	1.72003
		Glycine/BCAA	0.298496	0.210709	2.28107	0.130961	1.34783	0.919709	2.14198	0.206289	ratio
		SQ Glycine/BCAA	0.214496	0.100293	6.39163	0.0114659	1.23924	1.04402	1.57193
		Glycine/Valine	0.155014	0.224001	0.487171	0.485192	1.16767	0.745238	1.83933	0.498768	ratio
		SQ Glycine/Valine	0.309171	0.144476	6.38202	0.0115282	1.3623	1.06443	1.92238
	Cholesterol	VLDL cholesterol	0.47095	0.201067	8.71567	0.00315486	1.60151	1.12567	2.54663	0.070878	mmol/l
		SQ VLDL cholesterol	-0.00908474	0.00411148	6.5963	0.0102191	0.990956	0.981772	0.998151
	Creatinine	Creatinine	-0.245637	0.159318	2.70034	0.100327	0.782206	0.563018	1.04671	0.0103664	mmol/l
		SQ Creatinine	0.0201861	0.0152104	2.93958	0.0864334	1.02039	0.997313	1.58573
	Fatty acids	Polyunsaturated fatty acids %	-0.217215	0.165909	1.84573	0.174281	0.804757	0.543934	1.09395	0.010762	ratio
		SQ Polyunsaturated fatty acids %	0.116224	0.058754	5.78401	0.0161726	1.12325	1.0159	1.30466
		Saturated fatty acids %	0.309433	0.297026	1.11876	0.290186	1.36265	0.771039	2.63282	0.00873444	ratio
		SQ Saturated fatty acids %	0.609138	0.254641	15.4199	8.60751e-05	1.83885	1.17959	3.57114
		Arachidonic acid	-0.336877	0.204042	3.07976	0.0792724	0.713997	0.451761	1.03698	0.47626	mmol/l
		SQ Arachidonic acid	0.0821032	0.0493156	4.37835	0.0363983	1.08557	1.00419	1.28295
		Docosahexaenoic acid %	-0.215774	0.182873	1.60003	0.205899	0.805918	0.543006	1.11782	0.0042995	ratio
		SQ Docosahexaenoic acid %	0.111593	0.0639686	3.86461	0.0493147	1.11806	1.00031	1.29108
		Docosapentaenoic acid	-0.127849	0.154508	0.738943	0.39	0.879987	0.643763	1.1741	0.0561447	mmol/l
		SQ Docosapentaenoic acid	0.0204572	0.0181956	1.89813	0.168288	1.02067	0.992446	3.71818
		Docosapentaenoic acid %	-0.273796	0.257164	1.141	0.28544	0.760487	0.413942	1.23133	0.00283398	ratio
		SQ Docosapentaenoic acid %	0.372726	0.182253	8.50973	0.00353253	1.45169	1.07754	2.41509
		Palmitic acid %	0.524252	0.237392	6.26671	0.0123027	1.68919	1.11144	2.95688	0.00688435	ratio
		SQ Palmitic acid %	0.227052	0.098415	7.47266	0.00626431	1.25489	1.06039	1.58143
	Glucose metabolism	Glucose	-0.393009	0.187475	6.33008	0.0118707	0.675023	0.435225	0.930701	0.684586	mmol/l
		SQ Glucose	0.0190826	0.00956376	5.99572	0.0143406	1.01927	1.00326	1.04077
	LDL particles	LDL diameter	0.84653	0.249928	18.2133	1.97496e-05	2.33154	1.50088	4.06334	0.1756	nm
		SQ LDL diameter	-0.142431	0.0584323	6.22988	0.0125613	0.867247	0.773882	0.965821
	VLDL particles	VLDL lipids	0.544021	0.213044	9.39405	0.0021769	1.72292	1.18708	2.82136	0.292217	mmol/l
		SQ VLDL lipids	-0.0180961	0.00807852	5.4371	0.0197134	0.982067	0.96491	0.996427
		VLDL particles	0.503282	0.188903	11.9739	0.000539497	1.65414	1.18576	2.55044	8.80802e-06	mmol/l
		SQ VLDL particles	-0.0091233	0.00361808	7.77687	0.00529195	0.990918	0.982873	0.997239
	HDL subclasses	S-HDL free cholesterol	-0.442796	0.218183	4.91242	0.0266642	0.642238	0.39341	0.95221	0.024357	mmol/l
		SQ S-HDL free cholesterol	0.190725	0.111221	3.74771	0.0528799	1.21013	0.997835	1.55385
		L-HDL phospholipids	-0.574952	0.269111	6.19994	0.0127754	0.562732	0.287493	0.899557	0.343225	mmol/l
		SQ L-HDL phospholipids	0.29399	0.166518	4.12477	0.0422597	1.34177	1.00844	2.01767
	LDL subclasses	S-LDL triglycerides	0.323162	0.224301	2.29798	0.129542	1.38149	0.914605	2.34398	0.00975102	mmol/l
		SQ S-LDL triglycerides	0.203619	0.11627	4.05513	0.0440373	1.22583	1.00309	1.72532
		L-LDL particles	0.580471	0.229321	8.68096	0.00321551	1.78688	1.18643	2.98074	8.80366e-05	mmol/l
		SQ L-LDL particles	-0.0217523	0.009832	5.21467	0.0223971	0.978483	0.958458	0.996201
		L-LDL lipids	0.566213	0.221526	8.90334	0.00284649	1.76158	1.18385	2.88471	0.262815	mmol/l
		SQ L-LDL lipids	-0.0185265	0.00813771	5.68967	0.017065	0.981644	0.964853	0.99627
		L-LDL cholesterol	0.491524	0.209175	7.34726	0.00671652	1.63481	1.12573	2.61075	0.18345	mmol/l
		SQ L-LDL cholesterol	-0.0160503	0.00779838	4.68397	0.0304452	0.984078	0.968005	0.998247
		L-LDL free cholesterol	0.499615	0.205411	7.99878	0.00468089	1.64809	1.14385	2.61846	0.0425773	mmol/l
		SQ L-LDL free cholesterol	-0.0161791	0.00761099	4.92772	0.0264291	0.983951	0.968174	0.997735
		L-LDL phospholipids	0.584921	0.227431	9.24202	0.00236524	1.79485	1.19665	2.98856	0.0786077	mmol/l
		SQ L-LDL phospholipids	-0.0198408	0.00861774	5.87092	0.015393	0.980355	0.962451	0.995708
	VLDL subclasses	S-VLDL particles	0.895169	0.282274	18.3914	1.79866e-05	2.44775	1.48651	4.62553	7.26218e-06	mmol/l
		SQ S-VLDL particles	-0.0186833	0.00609105	9.4109	0.002157	0.98149	0.968219	0.992058
		S-VLDL lipids	0.802792	0.270846	15.0088	0.000107013	2.23176	1.3748	4.09372	0.0728178	mmol/l
		SQ S-VLDL lipids	-0.0170732	0.00598029	9.18639	0.00243821	0.983072	0.970114	0.993581
		S-VLDL cholesterol	0.549335	0.231598	8.55142	0.00345254	1.7321	1.13688	2.91138	0.0331564	mmol/l
		SQ S-VLDL cholesterol	-0.00920689	0.00402457	7.06969	0.0078399	0.990835	0.982009	0.99809
		S-VLDL free cholesterol	0.522422	0.211431	9.77625	0.00176781	1.68611	1.1633	2.74505	0.0103311	mmol/l
		SQ S-VLDL free cholesterol	-0.010986	0.00471612	7.24499	0.0071099	0.989074	0.978583	0.997311
		S-VLDL phospholipids	0.647505	0.240302	12.3394	0.000443498	1.91077	1.25098	3.31058	0.0175707	mmol/l
		SQ S-VLDL phospholipids	-0.014538	0.00567936	7.87457	0.00501348	0.985567	0.973045	0.995451
		L-VLDL esterified cholesterol	0.473621	0.222548	6.69363	0.00967582	1.6058	1.08229	2.6675	0.0147161	mmol/l
		SQ L-VLDL esterified cholesterol	-0.00886551	0.00436792	5.37947	0.020375	0.991174	0.981477	0.998925
		XL-VLDL lipids	0.508688	0.214401	7.49686	0.00618068	1.66311	1.13878	2.67967	0.0915999	mmol/l
		SQ XL-VLDL lipids	-0.0207582	0.0104614	4.45328	0.0348343	0.979456	0.958631	0.99816
		XL-VLDL esterified cholesterol	0.648307	0.224811	11.6069	0.000657079	1.9123	1.28153	3.16298	0.00766911	mmol/l
		SQ XL-VLDL esterified cholesterol	-0.0259625	0.0105196	5.66691	0.0172879	0.974372	0.953209	0.99321

## Sheet: S5 Group descriptives
	Metabolic changes associated with two endocrine abnormalities in dogs: elevated fructosamine and low thyroxine
	Metabolomics
	Claudia Ottka1,2,3, Jenni Puurunen1, Elisabeth Müller4, Corinna Weber4, Ruth Klein4, Hannes Lohi1,2,3.
	1 PetBiomics Ltd, Helsinki, Finland
	2 Department of Veterinary Biosciences and Department of Medical and Clinical Genetics, University of Helsinki, Helsinki, Finland
	3 Folkhälsan Research Center, Helsinki, Finland
	4 LABOKLIN GmbH & Co KG, Bad Kissingen, Germany
	corresponding authors: Claudia Ottka, claudia.ottka@petbiomics.com; Hannes Lohi, hannes.lohi@petbiomics.com
	Group descriptives
	N miss: Number of missing observations, Min: smallest value, Q1: 1st quartile, Q3: 3rd quartile, Max: largest value.
				Controls						High fructosamine						Low thyroxine
	Group	Measurand	Unit	N miss	Min	Q1	Median	Q3	Max	N miss	Min	Q1	Median	Q3	Max	N miss	Min	Q1	Median	Q3	Max
	Amino acids	Alanine	mmol/l	0	0.266657	0.355805	0.393386	0.463599	0.726427	0	0.145949	0.34819	0.428496	0.482055	0.793472	0	0.140252	0.31605	0.373553	0.42259	0.890266
		Glutamine	mmol/l	0	0.505795	0.661338	0.699013	0.740201	0.854736	0	0.324349	0.488914	0.598535	0.698128	1.0028	1	0.343099	0.583246	0.65442	0.728197	0.971602
		Glycine	mmol/l	1	0.187507	0.255185	0.315927	0.424481	0.544761	0	0.0426517	0.257054	0.323109	0.440018	1.36774	2	0.0240015	0.247421	0.382861	0.452091	0.596693
		Histidine	mmol/l	0	0.0636618	0.0845372	0.0917674	0.0982236	0.116773	0	0.0377573	0.0719245	0.0851368	0.10005	0.15838	0	0.0497024	0.067665	0.078751	0.092602	0.157586
		Phenylalanine	mmol/l	0	0.0284559	0.0448264	0.0542816	0.0605201	0.0701365	0	0.0311006	0.0526905	0.0680565	0.0860812	0.169616	0	0.0285517	0.0498314	0.0582136	0.0675745	0.1535
		Tyrosine	mmol/l	0	0.0411716	0.0627375	0.0671182	0.0745625	0.0921819	0	0.0421845	0.0598082	0.0691239	0.0898783	0.163382	0	0.045037	0.0621442	0.0713486	0.0810324	0.16761
		Isoleucine	mmol/l	0	0.0453959	0.0679674	0.0777724	0.0922333	0.130649	0	0.0537356	0.0774546	0.108156	0.170251	0.542897	0	0.0456472	0.0641001	0.0835672	0.108449	0.294124
		Leucine	mmol/l	0	0.0986534	0.120725	0.142107	0.171895	0.235257	0	0.0657514	0.127241	0.179793	0.298036	1.05951	0	0.0651113	0.121965	0.141707	0.185144	0.601754
		Valine	mmol/l	0	0.152848	0.183852	0.205865	0.254175	0.415463	0	0.138984	0.209545	0.2763	0.472835	1.44803	0	0.0984503	0.191813	0.214888	0.274222	0.929979
		Total BCAA	mmol/l	0	0.296898	0.386576	0.412756	0.515879	0.77278	0	0.258471	0.404664	0.567623	0.967813	3.05043	0	0.229813	0.37004	0.435145	0.56252	1.82586
		Alanine/BCAA	ratio	0	0.604104	0.764595	0.898146	1.05716	1.51426	0	0.0735874	0.405541	0.778712	1.04449	2.49467	0	0.11672	0.664348	0.802564	0.999865	1.87573
		Alanine/Valine	ratio	0	1.19744	1.50372	1.85225	2.16406	3.16895	0	0.15502	0.825181	1.54541	2.05721	5.1351	0	0.22916	1.37557	1.63447	2.00926	3.6686
		BCAA/Tyrosine	ratio	0	4.37671	5.70607	6.81017	8.38321	9.93365	0	3.90174	5.75108	7.23246	11.6427	34.8117	0	3.8937	5.52505	6.56813	7.18318	28.5544
		Glycine/BCAA	ratio	1	0.40092	0.591624	0.697487	0.86439	1.4092	0	0.0521759	0.389895	0.617225	0.802216	1.609	2	0.0171378	0.559462	0.918594	1.09351	1.46564
		Glycine/Valine	ratio	1	0.910104	1.16709	1.41432	1.84774	2.75197	0	0.109914	0.741327	1.21727	1.60285	3.11836	2	0.0336471	1.13446	1.87069	2.20216	2.84309
		Phenylalanine/Tyrosine	ratio	0	0.450231	0.615081	0.764094	0.919688	1.04139	0	0.478162	0.761419	0.933399	1.0915	2.65933	0	0.280937	0.705464	0.791477	0.99501	1.73078
	Cholesterol	Cholesterol	mmol/l	0	4.65792	7.10998	7.65093	9.18914	12.8929	0	4.43907	7.85261	9.27919	12.7012	26.4925	0	4.16813	6.70309	7.58249	9.13117	18.556
		Esterified cholesterol	mmol/l	0	3.86611	5.78787	6.19818	7.47123	10.455	0	3.65769	6.10978	7.44219	9.91976	20.3191	0	3.27728	5.32269	6.02282	7.13746	14.5388
		Free cholesterol	mmol/l	0	0.791804	1.23767	1.47167	1.72063	2.43795	0	0.781378	1.57247	1.88388	2.74716	6.17338	0	0.856304	1.30606	1.61207	1.95293	4.01719
		HDL cholesterol	mmol/l	0	4.2515	5.7959	6.5632	7.75072	10.7114	0	3.93632	5.80755	6.7944	8.21733	12.9478	0	3.1857	5.2235	5.94135	7.05742	8.90311
		LDL cholesterol	mmol/l	0	0.390547	0.765871	1.15822	1.70509	2.94881	0	0.190871	1.28668	1.91679	3.6622	17.5583	0	0.200454	0.896485	1.45305	2.29738	10.8413
		VLDL cholesterol	mmol/l	0	0.0417218	0.111394	0.155502	0.226244	0.366114	0	0.0476217	0.162185	0.3136	0.620596	4.80897	0	0.0665619	0.161137	0.229953	0.381764	3.74803
	Albumin	Albumin	g/l	0	25.7306	29.1077	30.8934	31.987	37.9321	0	22.2984	27.5456	29.9434	32.0964	38.0191	0	15.9673	26.8185	28.7181	30.7868	36.0287
	Creatinine	Creatinine	mmol/l	3	0.0432122	0.0558025	0.0646322	0.0698155	0.0865376	0	0.0242882	0.047694	0.0571367	0.0705518	0.319042	3	0.0199856	0.0419041	0.05565	0.0727965	0.225997
	Fatty acids	Total fatty acids	mmol/l	0	11.2366	16.0636	17.7264	19.4123	23.6158	0	11.4372	17.8349	21.7586	27.0995	53.6717	0	11.6998	16.0272	18.615	20.7494	44.1189
		Polyunsaturated fatty acids	mmol/l	0	5.62633	8.19796	8.77194	10.2596	12.8056	0	6.00841	9.08458	11.0617	13.881	28.2487	0	5.26556	8.05186	8.97556	10.0432	24.3518
		Polyunsaturated fatty acids %	ratio	0	0.48047	0.500715	0.50849	0.518343	0.542246	0	0.381229	0.496436	0.509611	0.52559	0.564229	0	0.420433	0.477851	0.50366	0.515389	0.558353
		Saturated fatty acids	mmol/l	0	4.39917	5.95459	6.44445	7.26413	8.48863	0	4.28499	6.72519	8.2386	9.65206	21.2201	0	4.60564	5.83956	6.82399	7.93516	13.763
		Saturated fatty acids %	ratio	0	0.359337	0.366062	0.370465	0.374202	0.391504	0	0.331228	0.359636	0.368537	0.383543	0.414332	0	0.311953	0.362861	0.378455	0.387316	0.414806
		Omega-3 fatty acids	mmol/l	0	0.358269	0.595315	0.734249	0.942029	1.46613	0	0.0802241	0.598131	0.959813	1.51729	4.10514	0	0.221575	0.516154	0.760504	1.08833	4.18537
		Omega-3 fatty acids %	ratio	0	0.022091	0.0333631	0.0377317	0.0539995	0.0738016	0	0.00452746	0.0308288	0.0464974	0.0564386	0.129913	0	0.0114693	0.0289272	0.0393493	0.0545897	0.0972217
		Omega-6 fatty acids	mmol/l	0	5.25145	7.32737	8.06929	9.64012	11.3394	0	4.96738	8.34966	10.1328	12.4668	24.7598	0	4.9269	7.11014	8.40567	9.28871	20.7328
		Omega-6 fatty acids %	ratio	0	0.440656	0.456704	0.467352	0.47574	0.506417	0	0.315333	0.446969	0.46145	0.481223	0.507224	0	0.392178	0.440352	0.45528	0.469914	0.486669
		Arachidonic acid	mmol/l	0	1.89975	2.69892	2.93829	3.38328	4.62017	0	1.46332	2.68837	3.47438	4.5141	7.79292	0	1.06941	2.35067	2.87053	3.44652	6.94814
		Arachidonic acid %	ratio	0	0.129229	0.156859	0.173802	0.188665	0.236247	0	0.0596916	0.144155	0.157555	0.17523	0.214466	0	0.0853877	0.140857	0.154171	0.171358	0.211565
		Docosahexaenoic acid	mmol/l	0	0.0665172	0.189998	0.231753	0.320322	0.696347	0	1.3273e-06	0.198691	0.324451	0.455514	1.49646	0	0.00157966	0.151484	0.236385	0.357194	1.39074
		Docosahexaenoic acid %	ratio	0	0.00411835	0.00963525	0.013512	0.0165278	0.0294865	0	7.40118e-08	0.00891215	0.0137086	0.0202131	0.0732611	0	6.78649e-05	0.00904357	0.0124559	0.0215081	0.0346874
		Docosapentaenoic acid	mmol/l	0	0.093797	0.1716	0.216882	0.235025	0.2917	0	0.000282612	0.155113	0.243285	0.377841	1.05639	0	0.000573644	0.125178	0.212258	0.268011	1.03275
		Docosapentaenoic acid %	ratio	0	0.00778715	0.0088829	0.0111768	0.0144646	0.0159629	0	1.6772e-05	0.00838692	0.0113936	0.0149001	0.0228063	0	4.23276e-05	0.00717584	0.0108485	0.0146145	0.0234083
		Linoleic acid %	mmol/l	0	3.19901	4.35015	4.80717	5.30457	6.41328	0	1.99967	4.8494	5.90217	7.3585	15.4309	0	3.01143	4.24903	5.08363	5.65281	13.3751
		Linoleic acid	ratio	0	0.257161	0.266181	0.276027	0.284696	0.299247	0	0.174839	0.259837	0.274785	0.290996	0.327705	0	0.247794	0.264635	0.27469	0.286174	0.30316
		Oleic acid	mmol/l	0	1.21109	1.95514	2.13093	2.41959	2.71938	0	0.699026	2.06144	2.59281	3.39808	11.9904	0	1.09049	1.96896	2.22679	2.9228	6.61071
		Oleic acid %	ratio	0	0.097025	0.107781	0.123333	0.128041	0.143981	0	0.0611184	0.105857	0.120687	0.132337	0.223402	0	0.0780335	0.115836	0.124799	0.137157	0.185801
		Palmitic acid %	mmol/l	0	2.25556	2.96844	3.27568	3.53055	4.0481	0	2.12482	3.33588	4.08155	4.86276	12.5647	0	2.24297	2.93874	3.40795	4.06419	7.51178
		Palmitic acid	ratio	0	0.160543	0.178026	0.182254	0.185427	0.200734	0	0.163046	0.17258	0.180508	0.194448	0.234103	0	0.157761	0.179955	0.187437	0.198639	0.229362
		Stearic acid %	mmol/l	0	2.14361	2.99055	3.23268	3.85106	4.69727	0	2.14073	3.43476	4.21052	4.92352	8.86856	0	2.13595	2.89186	3.4681	3.93339	6.77106
		Stearic acid	ratio	0	0.176761	0.186523	0.189713	0.191804	0.201259	0	0.161266	0.179338	0.187433	0.192468	0.214273	0	0.153473	0.179636	0.184702	0.192874	0.203844
		Omega-6/Omega-3 fatty acids	ratio	0	6.26044	8.31176	12.548	14.0081	22.9241	0	3.22064	7.80053	9.75575	14.9831	110.968	0	4.73279	7.78756	11.7863	15.3253	38.5918
	Triglycerides	Triglycerides	mmol/l	0	0.237497	0.420463	0.506487	0.693226	1.17153	0	0.170085	0.545027	0.785983	1.80966	7.89337	0	0.25067	0.556429	0.783444	1.06762	4.15246
		HDL triglycerides	mmol/l	0	0.0203428	0.0405665	0.0630373	0.0763426	0.0988366	0	8.1397e-13	0.0556158	0.0824919	0.121215	0.635575	0	0.0186335	0.0520864	0.0720649	0.0997416	0.310211
		LDL triglycerides	mmol/l	0	0.115822	0.185964	0.205262	0.264621	0.296893	0	1.5644e-13	0.180283	0.24593	0.342737	0.735625	0	0.127553	0.20678	0.239812	0.301944	0.640081
		VLDL triglycerides	mmol/l	0	0.0118913	0.0940166	0.287718	0.435853	0.911704	0	3.76306e-09	0.249026	0.447417	1.43762	6.52217	0	0.0641856	0.26574	0.431581	0.70492	3.47092
	Glucose metabolism	Citrate	mmol/l	0	0.0174937	0.0659277	0.0784185	0.0899125	0.103884	0	0.00508506	0.0624306	0.07755	0.094553	0.148931	0	0.0216427	0.0683008	0.076884	0.0860464	0.112094
		Glucose	mmol/l	0	3.60178	4.68466	5.40868	5.78873	6.3228	0	0.296107	4.36408	6.5631	23.5355	41.5223	3	0.106002	3.85341	4.77824	5.63208	20.1808
		Lactate	mmol/l	0	0.99284	1.7738	2.22302	2.70855	4.69271	0	1.19009	2.19848	3.08456	4.84146	22.7262	0	0.957502	2.13735	3.14978	4.51476	11.8582
		Pyruvate	mmol/l	1	0.0184279	0.0406967	0.0543915	0.0841868	0.106033	0	0.0170023	0.0456351	0.0596611	0.0866335	1.04725	5	0.0225298	0.0473292	0.0685247	0.0824266	0.190319
		Acetate	mmol/l	0	0.0195075	0.0289888	0.0352106	0.0451894	0.0634672	0	0.0227644	0.0352528	0.0439285	0.0603511	1.63679	0	0.0214999	0.0317827	0.0372245	0.0545286	0.245041
	Inflammation	Glycoprotein acetyls	mmol/l	0	0.622798	0.730102	0.807427	0.932879	1.36317	0	0.563095	0.937279	1.21187	1.59794	2.87583	0	0.568083	0.885138	0.978238	1.51142	2.51898
	HDL particles	HDL diameter	nm	0	10.3391	10.4308	10.5835	10.6893	10.9874	0	10.2497	10.5496	10.7283	10.932	12.4351	0	10.3611	10.5255	10.6717	10.8326	11.7623
		HDL lipids	mmol/l	0	9.08775	12.1154	12.8895	15.0727	19.4538	0	7.8626	12.1088	13.785	16.4848	23.5989	0	6.97619	10.8789	12.3115	14.1774	17.4677
		HDL particles	mmol/l	0	0.0385042	0.0468768	0.0492972	0.0547927	0.0757693	0	0.0244939	0.0412746	0.0518176	0.0589155	0.0780549	0	0.0237631	0.0356161	0.0429568	0.0502777	0.0598841
	LDL particles	LDL diameter	nm	0	21.8322	22.1612	22.4035	22.5241	23.4546	0	22.0059	22.3092	22.51	22.8077	23.4802	0	22.208	22.4491	22.5551	22.8254	23.6664
		LDL lipids	mmol/l	0	0.899003	1.49881	1.99659	2.91761	4.66568	0	0.640359	2.31771	3.16697	5.88603	26.1979	0	0.660181	1.6732	2.58299	3.79354	16.5757
		LDL particles	mmol/l	0	0.000321286	0.000564552	0.000737415	0.00104718	0.00174527	0	0.000209657	0.000834889	0.00118894	0.00215456	0.00911388	0	0.000256514	0.000601437	0.000927953	0.00137273	0.00572788
	VLDL particles	VLDL diameter	nm	0	36.4158	39.0409	41.6124	43.1577	44.3666	0	35.0023	39.289	40.9248	42.9358	47.0291	0	35.1151	38.9016	40.6766	42.2432	46.3677
		VLDL lipids	mmol/l	0	0.157719	0.34726	0.504786	0.692777	1.57801	0	0.121908	0.556578	0.950841	2.44906	11.1422	0	0.223918	0.5598	0.770309	1.37457	9.08395
		VLDL particles	mmol/l	0	1.37675e-05	2.99429e-05	3.38663e-05	4.33207e-05	6.08001e-05	0	1.8898e-05	3.76167e-05	5.87249e-05	0.000105885	0.000642891	0	2.49859e-05	3.41563e-05	4.66606e-05	6.90304e-05	0.00051244
	HDL subclasses	S-HDL particles	mmol/l	0	0.0121913	0.0150388	0.0158911	0.0179899	0.0248235	0	0.00302129	0.0129915	0.0161059	0.0191104	0.0269336	0	0.00528399	0.0107441	0.0133424	0.0164736	0.0196391
		S-HDL lipids	mmol/l	0	1.41034	1.6762	1.80996	1.97278	2.49314	0	0.544036	1.47339	1.78543	2.14295	2.94176	0	0.725525	1.26991	1.51452	1.84026	2.2151
		S-HDL cholesterol	mmol/l	0	0.577709	0.715425	0.762888	0.859466	1.17533	0	0.152672	0.62234	0.766737	0.902859	1.22196	0	0.246182	0.51684	0.613676	0.769546	0.944715
		S-HDL esterified cholesterol	mmol/l	0	0.445818	0.55381	0.6173	0.697099	0.937661	0	0.0440198	0.478498	0.587091	0.712367	0.935231	0	0.154727	0.380066	0.480536	0.601588	0.757401
		S-HDL free cholesterol	mmol/l	0	0.113167	0.151714	0.160659	0.173219	0.237665	0	0.0733905	0.142199	0.172396	0.205436	0.28714	0	0.0758536	0.112705	0.1377	0.172719	0.240805
		S-HDL phospholipids	mmol/l	0	0.806745	0.91269	1.03663	1.07079	1.29851	0	0.235514	0.825227	0.989068	1.17605	1.65549	0	0.413076	0.742385	0.861797	1.05113	1.2509
		S-HDL triglycerides	mmol/l	1	0.00145429	0.00965983	0.0213437	0.0318469	0.0441789	0	0.00157318	0.0194528	0.0299985	0.0461519	0.264097	2	0.00214866	0.0155547	0.0270506	0.0379908	0.112984
		L-HDL particles	mmol/l	0	0.0226492	0.0272156	0.0281436	0.0308098	0.0406964	0	0.00550642	0.023051	0.0282808	0.0328337	0.0430007	0	0.0134817	0.0207872	0.0239539	0.0286427	0.034462
		L-HDL lipids	mmol/l	0	5.96325	6.98959	7.34281	7.74613	9.54014	0	2.09074	6.18399	7.30424	8.38893	10.3286	0	4.21757	5.71627	6.50231	7.46434	8.57426
		L-HDL cholesterol	mmol/l	0	2.91073	3.56921	3.72329	4.1291	5.52096	0	0.301842	3.0497	3.76853	4.29334	5.48037	0	1.77723	2.76882	3.28213	3.73339	4.35039
		L-HDL esterified cholesterol	mmol/l	0	2.52108	3.08333	3.18578	3.58333	4.77866	0	1.66982	2.62839	3.23796	3.66414	4.59047	0	1.29713	2.35907	2.75677	3.20085	3.71739
		L-HDL free cholesterol	mmol/l	0	0.389647	0.489468	0.516416	0.579441	0.742302	0	0.287683	0.466115	0.552281	0.651578	0.889897	0	0.25431	0.41232	0.492118	0.560342	0.659422
		L-HDL phospholipids	mmol/l	0	3.00261	3.2328	3.57315	3.68906	4.27954	0	1.74646	2.97065	3.51195	4.0599	4.98015	0	2.25292	2.92912	3.17563	3.72255	4.24224
		L-HDL triglycerides	mmol/l	0	0.0121455	0.0179358	0.0225984	0.0264322	0.0371659	0	0.00182202	0.0206122	0.0269085	0.0402461	0.18263	0	0.00622038	0.0191862	0.0246355	0.0322625	0.0943488
		XL-HDL particles	mmol/l	0	0.00242133	0.0043659	0.00514016	0.0064516	0.0102493	0	0.00178559	0.00470963	0.00657067	0.00875717	0.0149119	0	0.00222994	0.00405169	0.00516689	0.00672021	0.0122381
		XL-HDL lipids	mmol/l	0	1.68556	3.19531	3.85983	4.66151	7.42054	0	1.35039	3.40876	4.9406	6.88664	11.5937	0	1.74062	3.05603	3.98373	5.26283	9.63002
		XL-HDL cholesterol	mmol/l	0	0.740133	1.6252	1.99708	2.34831	4.01512	0	0.605599	1.6546	2.48841	3.5334	6.36613	0	0.727211	1.53041	1.99847	2.75874	5.12533
		XL-HDL esterified cholesterol	mmol/l	0	0.575815	1.26599	1.55551	1.83755	3.18513	0	0.486881	1.31193	1.94436	2.73229	4.93934	0	0.570606	1.18152	1.59184	2.1316	3.92995
		XL-HDL free cholesterol	mmol/l	0	0.164318	0.328559	0.420324	0.510766	0.839706	0	0.118718	0.353133	0.567646	0.790242	1.42679	0	0.156605	0.346197	0.444615	0.632261	1.19538
		XL-HDL phospholipids	mmol/l	0	0.938689	1.549	1.90314	2.30041	3.38484	0	0.735766	1.73064	2.33267	3.30341	5.19633	0	0.893291	1.54924	2.00157	2.47824	4.46426
		XL-HDL triglycerides	mmol/l	0	0.00673368	0.0127823	0.0147736	0.0187962	0.0265441	0	0.00820269	0.0161492	0.0232369	0.0417374	0.188848	0	0.00913447	0.013947	0.0192514	0.027777	0.102878
	LDL subclasses	S-LDL particles	mmol/l	0	0.00016356	0.00039391	0.000576188	0.00068804	0.00128276	0	0.000113878	0.000532056	0.000867981	0.00151535	0.00532488	0	0.000152286	0.000404233	0.000673639	0.000949721	0.00322153
		S-LDL lipids	mmol/l	0	0.415772	1.00342	1.44786	1.76835	3.28659	0	0.28025	1.39952	2.25305	3.82841	13.6418	0	0.313572	1.04132	1.73135	2.48583	8.08546
		S-LDL cholesterol	mmol/l	0	0.211787	0.560645	0.895701	1.07833	2.06922	0	0.125358	0.822183	1.38398	2.40616	8.76365	0	0.135715	0.613633	1.04456	1.53943	5.09895
		S-LDL esterified cholesterol	mmol/l	0	0.140951	0.383662	0.647824	0.778856	1.48951	0	0.078364	0.602352	0.998505	1.73642	6.49017	0	0.132899	0.441018	0.764669	1.10059	3.82343
		S-LDL free cholesterol	mmol/l	0	0.0708359	0.178873	0.239748	0.29947	0.579712	0	0.0366476	0.207985	0.377374	0.662559	2.27349	0	0.00281558	0.160102	0.288863	0.433744	1.27552
		S-LDL phospholipids	mmol/l	0	0.16627	0.390023	0.51023	0.632427	1.18265	0	0.042485	0.495227	0.786599	1.38604	4.87815	0	0.101599	0.386612	0.621202	0.873395	2.89841
		S-LDL triglycerides	mmol/l	0	0.0347195	0.0475648	0.0576011	0.0624981	0.0762578	0	0.00416825	0.051207	0.0700751	0.0925646	0.256193	0	0.00680042	0.049427	0.0627936	0.0730537	0.150655
		L-LDL particles	mmol/l	0	6.06207e-05	0.000159246	0.000207237	0.000255479	0.00046251	0	6.89973e-05	0.000244507	0.000328516	0.00065622	0.003789	0	0.000104228	0.000202278	0.000277284	0.000405321	0.00250635
		L-LDL lipids	mmol/l	0	0.283127	0.496481	0.655685	0.79955	1.37909	0	0.195011	0.78078	1.08404	2.0148	12.5561	0	0.346609	0.669294	0.914875	1.32748	8.49025
		L-LDL cholesterol	mmol/l	0	0.0250362	0.188003	0.278065	0.372945	0.879591	0	0.00671961	0.370375	0.578903	1.24522	8.7946	0	0.0647394	0.282748	0.463819	0.744608	5.74237
		L-LDL esterified cholesterol	mmol/l	1	0.030747	0.116185	0.194087	0.286884	0.652592	0	0.0103117	0.270749	0.422048	0.9324	6.64792	0	0.0320501	0.190147	0.346989	0.52069	4.36392
		L-LDL free cholesterol	mmol/l	0	0.0250361	0.0788217	0.0934337	0.121983	0.226999	0	0.00655829	0.118117	0.158914	0.325542	2.14668	0	0.0287793	0.0939511	0.138674	0.207302	1.37845
		L-LDL phospholipids	mmol/l	0	0.048863	0.142483	0.174421	0.23775	0.418401	0	0.0674929	0.22366	0.293252	0.574892	3.7615	0	0.0999739	0.193612	0.256039	0.357595	2.47925
		L-LDL triglycerides	mmol/l	0	0.0811021	0.133189	0.148776	0.200042	0.229474	0	0.00139851	0.130968	0.178327	0.253007	0.479432	0	0.0913327	0.152933	0.179633	0.226683	0.489426
	VLDL subclasses	S-VLDL particles	mmol/l	0	9.28806e-06	1.96894e-05	2.34556e-05	3.01239e-05	4.13357e-05	0	1.41663e-05	2.93531e-05	4.54781e-05	7.37028e-05	0.000479873	0	2.0502e-05	2.76006e-05	3.66456e-05	4.99155e-05	0.000373716
		S-VLDL lipids	mmol/l	0	0.115603	0.188338	0.212336	0.265941	0.370658	0	0.110962	0.240779	0.416735	0.702032	4.28186	0	0.149078	0.220363	0.303048	0.431011	3.64931
		S-VLDL cholesterol	mmol/l	0	0.0136614	0.0450684	0.0762277	0.0956686	0.139568	0	0.0333921	0.0856921	0.132802	0.235906	2.6311	0	0.0374937	0.0658239	0.0957981	0.142472	2.03074
		S-VLDL esterified cholesterol	mmol/l	4	0.00139633	0.0339569	0.0471747	0.0574904	0.0964414	0	0.0011016	0.0470699	0.0724575	0.145112	1.9179	1	0.00184475	0.0329791	0.0613612	0.0861169	1.51122
		S-VLDL free cholesterol	mmol/l	0	0.0136614	0.0298114	0.0349253	0.0422535	0.0514703	0	0.019498	0.0383385	0.0556094	0.101115	0.713199	0	0.0216157	0.0326659	0.0459467	0.0644583	0.519524
		S-VLDL phospholipids	mmol/l	0	0.0113387	0.0397231	0.0490145	0.062926	0.0791099	0	0.015782	0.0557761	0.0915947	0.16148	1.11604	0	0.0258618	0.0479526	0.0680636	0.105033	0.824719
		S-VLDL triglycerides	mmol/l	0	0.0118913	0.0675793	0.0906023	0.115909	0.173502	0	0.0374793	0.100206	0.167125	0.346324	1.25071	0	0.0420908	0.102626	0.144295	0.184364	0.793852
		L-VLDL particles	mmol/l	0	1.47092e-06	5.26039e-06	8.79452e-06	1.15406e-05	2.03554e-05	0	1.31681e-10	7.40897e-06	1.536e-05	3.19383e-05	0.000155336	0	2.2915e-09	6.52425e-06	9.77641e-06	1.74986e-05	0.000131067
		L-VLDL lipids	mmol/l	0	0.031785	0.110785	0.26273	0.3369	0.748403	0	0.00128691	0.237781	0.457751	1.10279	4.70689	0	0.0189148	0.215807	0.332299	0.604649	4.26993
		L-VLDL cholesterol	mmol/l	0	0.0198375	0.0454935	0.0647406	0.0860619	0.158126	0	0.00128505	0.0656229	0.126594	0.251374	1.80736	1	0.0113083	0.0666441	0.0875462	0.143403	1.39674
		L-VLDL esterified cholesterol	mmol/l	0	0.00129414	0.0114904	0.0261424	0.0401907	0.055482	0	0.0012826	0.0272805	0.057861	0.100743	1.05416	2	0.0127457	0.0223384	0.0377545	0.0568206	0.800028
		L-VLDL free cholesterol	mmol/l	0	0.0106062	0.0257259	0.0441993	0.0496321	0.102644	0	0.00508386	0.0407288	0.0745166	0.170515	0.75419	1	0.00604179	0.0325739	0.0534808	0.0937784	0.596716
		L-VLDL phospholipids	mmol/l	0	0.00746892	0.0250196	0.0478912	0.0584034	0.133764	0	0.00267728	0.0442609	0.0927571	0.227176	1.07667	2	0.00773051	0.0363611	0.0657147	0.122905	0.853526
		L-VLDL triglycerides	mmol/l	4	0.00341425	0.074635	0.157394	0.203153	0.456513	0	0.00265622	0.163426	0.25891	0.805588	2.75265	0	0.00277539	0.118881	0.195501	0.349328	2.01966
		XL-VLDL particles	mmol/l	1	1.95376e-09	5.90644e-08	3.97351e-07	1.05141e-06	2.48311e-06	0	9.70744e-10	3.93735e-07	1.18036e-06	3.95673e-06	2.59337e-05	1	1.06056e-09	3.5532e-07	9.26888e-07	2.04853e-06	1.25769e-05
		XL-VLDL lipids	mmol/l	1	0.00112791	0.0115735	0.0593969	0.168635	0.471587	0	0.00326689	0.0665855	0.17959	0.63514	4.46727	1	0.00279346	0.0687577	0.170866	0.325053	2.23849
		XL-VLDL cholesterol	mmol/l	1	0.000184823	0.00502626	0.0199817	0.0363412	0.101324	0	2.63409e-05	0.0218776	0.0566482	0.153191	0.971507	1	1.38962e-06	0.0144021	0.0398227	0.080172	0.488072
		XL-VLDL esterified cholesterol	mmol/l	2	0.00100595	0.00541804	0.00924856	0.0149751	0.0360396	0	0.0014529	0.0127687	0.025532	0.0659458	0.303208	6	0.00211632	0.00964433	0.0184611	0.0332797	0.197581
		XL-VLDL free cholesterol	mmol/l	7	0.00170454	0.0082195	0.0155233	0.0285322	0.0652846	0	0.00101598	0.0135917	0.0380319	0.085454	0.668299	8	0.00175315	0.0121845	0.0251107	0.0436068	0.329173
		XL-VLDL phospholipids	mmol/l	10	0.00170709	0.00856187	0.0242868	0.0358861	0.0885739	0	0.00276685	0.0183736	0.0723174	0.125913	0.976954	14	0.00329088	0.0216536	0.0394063	0.0660323	0.475555
		XL-VLDL triglycerides	mmol/l	7	0.00322572	0.033164	0.0482933	0.108372	0.281689	0	0.00139888	0.0421312	0.132086	0.388179	2.51881	3	0.00197157	0.0506714	0.106324	0.18201	1.27486

## Sheet: S6 Box plots
	Metabolic changes associated with two endocrine abnormalities in dogs: elevated fructosamine and low thyroxine
	Metabolomics
	Claudia Ottka1,2,3, Jenni Puurunen1, Elisabeth Müller4, Corinna Weber4, Ruth Klein4, Hannes Lohi1,2,3.
	1 PetBiomics Ltd, Helsinki, Finland
	2 Department of Veterinary Biosciences and Department of Medical and Clinical Genetics, University of Helsinki, Helsinki, Finland
	3 Folkhälsan Research Center, Helsinki, Finland
	4 LABOKLIN GmbH & Co KG, Bad Kissingen, Germany
	corresponding authors: Claudia Ottka, claudia.ottka@petbiomics.com; Hannes Lohi, hannes.lohi@petbiomics.com
	Box plots of measurands significant in Firth logistic regression
	Albumin g/l
	Glutamine mmol/l
	Isoleucine mmol/l
	Total BCAA mmol/l
	Valine mmol/l
	Phenylalanine mmol/l
	Phenylalanine/Tyrosine ratio
	Free cholesterol mmol/l
	LDL cholesterol mmol/l
	VLDL cholesterol mmol/l
	Lactate mmol/l
	Total fatty acids mmol/l
	Saturated fatty acids ratio
	Omega-6 mmol/l
	Arachidonic acid ratio
	Docosapentaenoic acid mmol/l
	Docosapentaenoic acid ratio
	Linoleic acid mmol/l
	Stearic acid mmol/l
	HDL particles mmol/l
	S-HDL particles mmol/l
	S-HDL lipids mmol/l
	S-HDL cholesterol mmol/l
	S-HDL esterified cholesterol mmol/l
	S-HDL phospholipids mmol/l
	L-HDL particles mmol/l
	L-HDL lipids mmol/l
	L-HDL cholesterol mmol/l
	L-HDL esterified cholesterol mmol/l
	L-HDL phospholipids mmol/l
	XL-HDL triglycerides mmol/l
	Glycoprotein acetyls mmol/l
	LDL particles mmol/l
	LDL lipids mmol/l
	LDL diameter nm
	S-LDL particles mmol/l
	S-LDL lipids mmol/l
	S-LDL cholesterol mmol/l
	S-LDL esterified cholesterol mmol/l
	S-LDL free cholesterol mmol/l
	S-LDL phospholipids mmol/l
	S-LDL triglycerides mmol/l
	L-LDL particles mmol/l
	L-LDL lipids mmol/l
	L-LDL cholesterol mmol/l
	L-LDL esterified cholesterol mmol/l
	L-LDL free cholesterol mmol/l
	L-LDL phospholipids mmol/l
	Triglycerides mmol/l
	HDL triglycerides mmol/l
	LDL triglycerides mmol/l
	VLDL triglycerides mmol/l
	VLDL lipids mmol/l
	VLDL particles mmol/l
	S-VLDL particles mmol/l
	S-VLDL lipids mmol/l
	S-VLDL cholesterol mmol/l
	S-VLDL esterified cholesterol mmol/l
	S-VLDL free cholesterol mmol/l
	S-VLDL phospholipids mmol/l
	S-VLDL triglycerides mmol/l
	L-VLDL particles mmol/l
	L-VLDL lipids mmol/l
	L-VLDL cholesterol mmol/l
	L-VLDL esterified cholesterol mmol/l
	L-VLDL free cholesterol mmol/l
	L-VLDL phospholipids mmol/l
	L-VLDL triglycerides mmol/l
	XL-VLDL particles mmol/l
	XL-VLDL lipids mmol/l
	XL-VLDL cholesterol mmol/l
	XL-VLDL esterified cholesterol mmol/l
	XL-VLDL free cholesterol mmol/l
	XL-VLDL phospholipids mmol/l
	XL-VLDL triglycerides mmol/l
